# Supplementary material for: The In Vitro Efficacy of Activated Charcoal in Fecal Ceftriaxone Adsorption among Patients Who Received Intravenous Ceftriaxone
Source: Antibiotics (Basel). 2023 Jan 9;12(1):127. doi: 10.3390/antibiotics12010127 (PMC9854876; doi:10.3390/antibiotics12010127)
Supplement: Supplementary file 1 [file antibiotics-12-00127-s001.zip]

Archive with 1 entries (1 files):
- antibiotics-2097988-supplementary.pdf
